# Supplementary material for: Effects of Peroneus Brevis versus Peroneus Longus Muscle Training on Muscle Function in Chronic Ankle Instability: A Randomized Controlled Trial
Source: Healthcare (Basel). 2024 Feb 26;12(5):547. doi: 10.3390/healthcare12050547 (PMC10930769; doi:10.3390/healthcare12050547)
Supplement: Supplementary file 1 [file healthcare-12-00547-s001.zip]

Archive with 1 entries (1 files):
- healthcare-2842766-supplementary.pdf
